# Supplementary material for: LPAL2 Suppresses Tumor Growth and Metastasis of Hepatocellular Carcinoma by Modulating MMP9 Expression
Source: Cells. 2022 Aug 22;11(16):2610. doi: 10.3390/cells11162610 (PMC9406458; doi:10.3390/cells11162610)
Supplement: Supplementary file 1 [file cells-11-02610-s001.zip]

Archive with 1 entries (1 files):
- cells-1815967-supplementary.pdf
